# Supplementary material for: Effectiveness of perioperative calcium and vitamin D supplementation in preventing post-thyroidectomy hypocalcaemia: network meta-analysis of randomized trials
Source: BJS Open. 2026 Jul 3;10(4):zrag093. doi: 10.1093/bjsopen/zrag093 (PMC13330921; doi:10.1093/bjsopen/zrag093)
Supplement: zrag093_Supplementary_Data [file zrag093_supplementary_data.zip]

Archive with 2 entries (2 files):
- Supplementary file PRISMA 2020 checklist for BJS Open.docx
- Supplementary_Material.docx
